# Supplementary material for: Inter-rater reliability of a national acute stroke register
Source: BMC Res Notes. 2015 Oct 19;8:584. doi: 10.1186/s13104-015-1556-3 (PMC4617717; doi:10.1186/s13104-015-1556-3)
Supplement: Supplementary file 1 — 10.1186/s13104-015-1556-3 Contingency tables of all variables. [file 13104_2015_1556_MOESM1_ESM.xlsx]

## Sheet: Appendix 1
Appendix S1
Inter-rater Reliability of a National Acute Stroke Register
Ordinal variables
Housing		Stroke Register
		Own home without assistance	Own home with assistance	Sheltered housing	Nursing home	Total
Nurse	Own home without assistance	72	1	0	0	73
	Own home with assistance	5	19	1	2	27
	Sheltered housing	0	1	3	1	5
	Nursing home	0	0	1	4	5
	Missing	1	0	0	0	1
	Total	77	21	5	7	111
Functional mobility		Stroke Register
		Alone without assistance	Alone with assistance outdoors	Help from others indoors and outdoors	Unknown	Total
Nurse	Alone without assistance	90	8	0	0	98
	Alone with assistance outdoors	0	1	0	0	1
	Help from others indoors and outdoors	0	0	5	0	5
	Unknown	2	4	1	0	7
	Total	92	13	6	0	111
Level of consciousness		Stroke Register
		Awake	Drowsy, responding with light stimuli	Drowsy, responding with heavy stimuli	Non-responsive	Unknown	Total
Nurse	Awake	77	10	0	1	0	88
	Drowsy, responding with light stimuli	2	8	2	1	0	13
	Drowsy, responding with heavy stimuli	2	0	1	2	0	5
	Non-responsive	0	1	0	2	0	3
	Unknown	1	0	1	0	0	2
	Total	82	19	4	6	0	111
Categorical variables
Previous stroke		Stroke Register
		Yes	No	Unknown	Total
	Yes	23	7	0	30
Nurse	No	1	79	0	80
	Unknown	0	0	1	1
	Total	24	86	1	111
Previous TIA (transient ischemic attack)		Stroke Register
		Yes	No	Unknown	Total
	Yes	3	2	0	5
Nurse	No	2	96	3	101
	Unknown	0	2	3	5
	Total	5	100	6	111
Previous AMI (acute myocardial infarction)		Stroke Register
		Yes	No	Total
	Yes	17	0	17
Nurse	No	4	90	94
	Total	21	90	111
Major cardiac interventions		Stroke Register
		Yes	No	Unknown	Total
	Yes	9	2	0	11
Nurse	No	4	94	1	99
	Unknown	0	1	0	1
	Total	13	97	1	111
Atrial fibrillation		Stroke Register
		Yes	No	Unknown	Total
	Yes	19	2	0	21
Nurse	No	6	79	0	85
	Unknown	0	4	1	5
	Total	25	85	1	111
Diabetes		Stroke Register
		Yes	No	Total
	Yes	22	0	22
Nurse	No	3	84	87
	Missing	0	2	2
	Total	25	84	111
ASA/Aspirin prior to onset of stroke		Stroke Register
		Yes	No	Total
Nurse	Yes	37	3	40
	No	0	70	70
	Missing	0	1	1
	Total	37	74	111
ASA/Aspirin at discharge
		Stroke Register
		Yes	No	Total
Nurse	Yes	40	28	68
	No	0	41	41
	Unknown	0	1	1
	Missing	0	1	1
	Total	40	71	111
ADP receptor antagonist prior to onset of stroke		Stroke Register
		Yes	No	Total
Nurse	Yes	3	0	3
	No	1	105	106
	Unknown	0	1	1
	Missing	0	1	1
	Total	4	107	111
ADP receptor antagonist at discharge		Stroke Register
		Yes	No	Total
Nurse	Yes	9	0	9
	No	0	100	100
	Unknown	0	1	1
	Missing	0	1	1
	Total	9	102	111
Dipyridamole prior to onset of stroke		Stroke Register
		Yes	No	Total
Nurse	Yes	4	4	8
	No	0	101	101
	Unknown	0	1	1
	Missing	0	1	1
	Total	4	107	111
Dipyridamole at discharge		Stroke Register
		Yes	No	Total
Nurse	Yes	9	30	39
	No	1	69	70
	Unknown	0	1	1
	Missing	0	1	1
	Total	10	101	111
Warfarin prior to onset of stroke		Stroke Register
		Yes	No	Total
Nurse	Yes	15	1	16
	No	0	94	94
	Unknown	0	1	1
	Total	15	96	111
Warfarin at discharge		Stroke Register
		Yes	No	Total
Nurse	Yes	13	3	16
	No	0	93	93
	Unknown	0	1	1
	Missing	0	1	1
	Total	13	98	111
Diuretics prior to onset of stroke		Stroke Register
		Yes	No	Total
Nurse	Yes	16	3	19
	No	11	80	91
	Unknown	0	1	1
	Total	27	84	111
Diuretics at discharge		Stroke Register
		Yes	No	Total
Nurse	Yes	13	4	17
	No	8	84	92
	Unknown	0	1	1
	Missing	1	0	1
	Total	22	89	111
ACE-inhibitor prior to onset of stroke		Stroke Register
		Yes	No	Total
Nurse	Yes	12	0	12
	No	0	96	96
	Unknown	0	2	2
	Missing	0	1	1
	Total	12	99	111
ACE-inhibitor at discharge		Stroke Register
		Yes	No	Total
Nurse	Yes	16	0	16
	No	0	93	93
	Unknown	0	1	1
	Missing	0	1	1
	Total	16	95	111
A2 receptor blocker prior to onset of stroke		Stroke Register
		Yes	No	Total
Nurse	Yes	11	4	15
	No	2	91	93
	Unknown	1	1	2
	Missing	0	1	1
	Total	14	97	111
A2 receptor blocker at discharge		Stroke Register
		Yes	No	Total
Nurse	Yes	13	3	16
	No	3	90	93
	Unknown	0	1	1
	Missing	0	1	1
	Total	16	95	111
Beta blocker prior to onset of stroke		Stroke Register
		Yes	No	Total
Nurse	Yes	39	2	41
	No	1	67	68
	Unknown	0	2	2
	Total	40	71	111
Beta blocker at discharge		Stroke Register
		Yes	No	Total
Nurse	Yes	29	2	31
	No	3	75	78
	Unknown	0	1	1
	Missing	1	0	1
	Total	33	78	111
Calcium channel blocker prior to onset of stroke		Stroke Register
		Yes	No	Total
Nurse	Yes	10	2	12
	No	3	93	96
	Unknown	0	1	1
	Missing	1	1	2
	Total	14	97	111
Calcium channel blocker at discharge		Stroke Register
		Yes	No	Total
Nurse	Yes	11	1	12
	No	2	94	96
	Unknown	0	1	1
	Missing	1	1	2
	Total	14	97	111
Statins prior to onset of stroke		Stroke Register
		Yes	No	Total
Nurse	Yes	34	3	37
	No	0	74	74
	Total	34	77	111
Statins at discharge		Stroke Register
		Yes	No	Unknown	Total
Nurse	Yes	59	1	1	61
	No	1	47	0	48
	Unknown	0	1	0	1
	Missing	0	1	0	1
	Total	60	50	1	111
Other drugs against hypertension		Stroke Register
		Yes	No	Total
Nurse	Yes	33	0	33
	No	29	47	76
	Unknown	1	1	2
	Total	63	48	111
Marital status		StrokeRegister
		Married/living partner	Widow/-er	Single	Unknown	Total
Nurse	Married/living partner	59	1	0	0	60
	Widow/-er	0	14	0	0	14
	Single	1	0	10	0	11
	Unknown	2	12	11	1	26
	Total	62	27	21	1	111
Living situation		Stroke Register
		Alone	With someone	Institution/nursing home	Unknown	Total
	Alone	37	1	1	0	39
Nurse	With someone	3	57	1	0	61
	Institution/nursing home	0	0	6	0	6
	Unknown	3	1	0	1	5
	Total	43	59	8	1	111
Toilet hygiene		Stroke Register
		Alone	Help from others	Unkown	Total
Nurse	Alone	94	0	1	95
	Help from others	0	4	0	4
	Unkown	8	4	0	12
	Total	102	8	1	111
Dressing		Stroke Register
		Alone	Help from others	Unknown	Total
Nurse	Alone	89	2	1	92
	Help from others	0	6	0	6
	Unknown	6	5	2	13
	Total	95	13	3	111
Did the patient awake with symptoms?		Stroke Register
		Yes	No	Unknown	Total
Nurse	Yes	12	6	1	19
	No	9	50	15	74
	Unknown	1	9	5	15
	Missing	0	3	3	3
	Total	22	68	21	111
Place of stroke onset		Stroke Register
		Out of hospital	At hospital, not related to any procedure	At hospital, related to a procedure	Total
Nurse	Out of hospital	103	3	0	106
	At hospital, not related to any procedure	1	2	0	3
	At hospital, related to a procedure	0	0	1	1
	Missing	1	0	0	1
	Total	105	5	1	111
Hemiparesis of the face		Stroke Register
		Yes	No	Unknown	Total
	Yes	34	6	2	42
Nurse	No	6	47	1	54
	Unknown	0	7	5	12
	Missing	2	1		3
	Total	42	61	8	111
Hemiparesis of the legs		Stroke Register
		Yes	No	Unknown	Total
	Yes	43	12	2	57
Nurse	No	7	33	1	41
	Unknown	1	6	5	12
	Missing	1	0	0	1
	Total	52	51	8	111
Hemiparesis of the arms		Stroke Register
		Yes	No	Unknown	Total
Nurse	Yes	58	8	2	68
	No	2	26	1	29
	Unknown	4	5	3	12
	Missing	1	1	0	2
	Total	65	40	6	111
Speech problems		Stroke Register
		Yes	No	Unknown	Total
Nurse	Yes	45	9	1	55
	No	9	30	1	40
	Unknown	4	5	3	12
	Missing	0	4	0	4
	Total	58	48	5	111
Other focal symptoms		Stroke Register
		Yes	No	Unknown	Total
Nurse	Yes	35	10	1	46
	No	20	26	2	48
	Unknown	2	7	8	17
	Total	57	43	11	111
Symptoms at right/left side		Stroke Register
		Right	Left	Bilateral	Unkown	Total
Nurse	Right	38	1	1	3	43
	Left	1	41	2	2	46
	Bilateral	0	0	0	1	1
	Unkown	3	3	6	9	21
	Total	42	45	9	15	111
Cerebral MRI/CT < 24 hours after admission		Stroke Register
		Yes	No	Total
Nurse	Yes	104	0	104
	No	1	3	4
	Unknown	1	1	2
	Missing	1	0	1
	Total	107	4	111
Imaging of the stroke		Stroke Register
		None	CT	MRI	CT+MRI	Total
Nurse	None	0	0	0	0	0
	CT	10	56	0	0	66
	MRI	0	0	2	1	3
	CT+MRI	0	2	1	37	40
	Missing	0	1	0	1	2
	Total	10	59	3	39	111
Imaging of extracranial vessels		Stroke Register
		None	Ultrasound	CT angio	MRI angio	Combination	Total
Nurse	None	53	3	2	1	2	61
	Ultrasound	2	36	0	0	0	38
	CT angio	4	0	2	0	0	6
	MRI angio	0	0	0	0	0	0
	Combination	1	2	0	0	1	4
	Unknown	1	0	0	0	0	1
	Missing	1	0	0	0	0	1
	Total	62	41	4	1	3	111
Imaging of intracranial vessels		Stroke Register
		None	CT angio	MRI angio	Combination	Total
Nurse	None	93	3	2	0	98
	CT angio	1	7	0	0	8
	MRI angio	2	0	0	0	2
	Combination	0	1	0	0	1
	Unknown	1	0	0	0	1
	Missing	1	0	0	0	1
	Total	98	11	2	0	111
Imaging of the heart		Stroke Register
		None	Transthoracic echocardiography	Transesophageal echocardiography	Combination	Other	Total
Nurse	None	83	7	0	0	1	91
	Transthoracic echocardiography	2	11	0	1	0	14
	Transesophageal echocardiography	0	0	3	0	0	3
	Combination	1	0	0	2	0	3
	Other	0	0	0	0	0	0
	Total	86	18	3	3	1	111
Heart rate monitoring		Stroke Register
		None	ECG	Telemetric/ECG monitor	Holter monitoring	Combination	Total
Nurse	None	0	1	0	0	0	1
	ECG	3	38	2	2	27	72
	Telemetric/ECG monitor	0	0	0	0	1	1
	Holter monitoring	1	0	0	0	0	1
	Combination	1	11	0	0	20	32
	Unknown	2	1	0	0	1	4
	Total	7	51	2	2	49	111
Stroke diagnosis		Stroke Register
		I61 Haemhorragic stroke	I63 Ischemic stroke	I64 Undefined stroke	Total
Nurse	I61 Haemhorragic stroke	14	0	0	14
	I63 Ischemic stroke	0	93	0	93
	I64 Undefined stroke	0	1	3	4
	Total	14	94	3	111
Anticoagulants as treatment of stroke		Stroke Register
		Yes	No	Unknown	Total
Nurse	Yes	4	6	0	10
	No	6	94	1	101
	Total	10	100	1	111
Anticoagulants as prophylaxis		Stroke Register
		Yes	No	Unknown	Total
Nurse	Yes	13	6	0	19
	No	7	83	2	92
	Total	20	89	2	111
Swallow test performed		Stroke Register
		Yes	No	Unknown	Total
Nurse	Yes	45	12	7	64
	No	0	0	0	0
	Unknown	14	24	9	47
	Total	59	36	16	111
Is the patient mobilized out of bed < 24 hours		Stroke Register
		Yes	No	Unknown	Total
Nurse	Yes	22	2	1	25
	No	0	1	0	1
	Unknown	60	23	1	84
	Missing	1	0	0	1
	Total	83	26	2	111
Discharge destination		Stroke Register
		Own home without assistance	Own home with assistance	Sheltered housing	Nursing home	Other department for further treatment	Rehabilitation at hospital	Rehabilitation center	Dead	Other	Total
Nurse	Own home without assistance	29	1	0	0	1	1	1	0	2	35
	Own home with assistance	1	7	0	2	0	1	0	0	2	13
	Sheltered housing	0	0	1	0	0	0	0	0	0	1
	Nursing home	0	0	1	18	1	2	0	0	0	22
	Other hospital department	0	0	0	0	3	2	0	0	2	7
	Rehabilitation at hospital	0	0	0	1	0	16	6	0	0	23
	Rehabilitation center	0	0	1	0	0	0	0	0	0	1
	Dead	0	0	0	0	0	0	0	9	0	9
	Other	0	0	0	0	0	0	0	0	0	0
	Total	30	8	3	21	5	22	7	9	6	111
